# Supplementary material for: Evaluation of the practicability of a finger-stick whole-blood SARS-Cov-2 self-test adapted for the general population
Source: PLoS One. 2021 Jan 28;16(1):e0245848. doi: 10.1371/journal.pone.0245848 (PMC7842899; doi:10.1371/journal.pone.0245848)
Supplement: S1 Dataset — (XLSX) [file pone.0245848.s001.xlsx]

## Sheet: Raw
									Réponses aux questions
Site	Age	Gender	Education Level	Date	IgG	IgM	Written instructions	Video	Drop?	Pipette Filled?	Blood deposit?	Result?	Rating	Readability	Assistance	Supervisor's Rating
DAMPIERRE	40-49	F	Level 6	2020-04-08	Negative	Negative	Yes		Yes	Yes	Yes	Yes	good
DAMPIERRE	40-49	M	Level 4 or 5	2020-04-15	Negative	Negative	Yes		Yes	Yes	Yes	Yes	good
DAMPIERRE	40-49	M	Level 4 or 5	2020-05-04	Negative	Negative		Yes	Yes	Yes	Yes	Yes	very good	good	No	good
DAMPIERRE	40-49	M	Level 4 or 5	2020-05-04	Negative	Positive		Yes	Yes	Yes	Yes	Yes	very good	good	Yes	mediocre
DAMPIERRE	40-49	M	Level 4 or 5	2020-04-17	Negative	Negative	Yes		Yes	Yes	No	Yes	very good
DAMPIERRE	40-49	M	Level 4 or 5	2020-04-30	Negative	Negative		Yes	No	Yes	Yes	Yes	very good	excellent	Yes	good
DAMPIERRE	40-49	M	Level 6	2020-04-09	Negative	Negative	Yes		Yes	Yes	Yes	Yes	good
DAMPIERRE	40-49	F	Level 4 or 5	2020-04-30	Negative	Negative		Yes	Yes	Yes	Yes	Yes	good	good	No	very good
DAMPIERRE	40-49	M	Level 4 or 5	2020-04-30	Negative	Negative		Yes	Yes	Yes	Yes	Yes	very good	very good	No	very good
DAMPIERRE	40-49	M	Level 4 or 5	2020-04-14	Negative	Negative	Yes		Yes	Yes	Yes	Yes	good
DAMPIERRE	40-49	M	Level 3 or below	2020-04-14	Negative	Negative	Yes		Yes	Yes	Yes	Yes	excellent
DAMPIERRE	40-49	M	Level 4 or 5	2020-04-29	Negative	Negative		Yes	Yes	Yes	Yes	Yes	excellent	excellent	No	excellent
DAMPIERRE	40-49	M	Level 4 or 5	2020-04-30	Negative	Negative		Yes	Yes	Yes	Yes	Yes	excellent	excellent	No	excellent
DAMPIERRE	40-49	M	Level 4 or 5	2020-05-04	Negative	Negative		Yes	Yes	Yes	Yes	Yes	very good	very good	No	very good
DAMPIERRE	40-49	F	Level 6	2020-04-08	Negative	Negative	Yes		Yes	Yes	Yes	Yes	very good
DAMPIERRE	40-49	M	Level 6	2020-04-14	Positive	Positive	Yes		Yes	Yes	Yes	Yes	very good
DAMPIERRE	40-49	M	Level 6	2020-04-20	Positive	Positive	Yes		Yes	Yes	Yes	Yes	very good
DAMPIERRE	40-49	M	Level 4 or 5	2020-04-30	Negative	Negative		Yes	Yes	Yes	Yes	Yes	very good	excellent	Yes	excellent
med int	40-49	F	Level 4 or 5	2020-05-04	Negative	Negative	Yes	Yes	No	No	Yes	Yes	mediocre	good	Yes	mediocre
med int	40-49	F	Level 4 or 5	2020-05-07	Negative	Negative	Yes	Yes	Yes	Yes	Yes	Yes	good	good	No	good
med int	40-49	F	Level 6	2020-05-05	Negative	Negative	Yes	No	Yes	Yes	No	Yes	very good	very good	No	good
MIT	40-49	F	Level 3 or below	2020-04-08	Negative	Negative	Yes	Yes	Yes	Yes	Yes	Yes	good	very good	No	very good
MIT	40-49	M	Level 4 or 5	2020-04-15	Negative	Negative	Yes	Yes	Yes	Yes	Yes	Yes	good	very good	No	very good
MIT	40-49	F	Level 3 or below	2020-04-29	Negative	Positive	Yes	Yes	Yes	Yes	Yes	Yes	good	very good	No	good
MIT	40-49	M	Level 4 or 5	2020-04-17	Negative	Negative	Yes	Yes	Yes	Yes	No	Yes	very good	very good	Yes	mediocre
MIT	40-49	M	Level 3 or below	2020-04-29	Negative	Negative	Yes	Yes	Yes	Yes	Yes	Yes	good	very good	No	very good
MIT	40-49	M	Level 4 or 5	2020-04-14	Negative	Negative	Yes	Yes	Yes	Yes	Yes	Yes	good	very good	No	very good
MIT	40-49	M	Level 6	2020-04-14	Negative	Negative	Yes	Yes	Yes	Yes	Yes	Yes	excellent	excellent	No	excellent
MIT	40-49	M	Level 3 or below	2020-04-22	Negative	Negative	Yes	Yes	Yes	Yes	Yes	Yes	very good	very good	No	very good
MIT	40-49	M	Level 3 or below	2020-04-14	Negative	Negative	Yes	Yes	Yes	Yes	Yes	Yes	very good	very good	No	very good
MIT	40-49	F	Level 3 or below	2020-04-08	Negative	Negative	Yes	Yes	Yes	Yes	Yes	Yes	very good	very good	No	very good
saint laurent	40-49	M	Level 4 or 5	2020-05-05	Negative	Negative		Yes	Yes	Yes	Yes	Yes	mediocre	good	Yes	good
saint laurent	40-49	M	Level 3 or below	2020-04-21	Negative	Negative	Yes		Yes	Yes	Yes	Yes	good			good
saint laurent	40-49	F	Level 4 or 5	2020-05-06	Negative	Negative		Yes	No	No	Yes	Yes	good	good	Yes	good
saint laurent	40-49	M	Level 3 or below	2020-04-29	Negative	Negative	Yes	Yes	Yes	Yes	Yes	Yes	very good			very good
saint laurent	40-49	M	Level 4 or 5	2020-04-21	Positive	Positive	Yes		Yes	Yes	Yes	Yes	very good			good
saint laurent	40-49	F	Level 6	2020-05-04	Negative	Negative		Yes	Yes	Yes	Yes	Yes	good	very good	No	very good
saint laurent	40-49	M	Level 4 or 5	2020-04-29	Negative	Negative	Yes	Yes	Yes	Yes	Yes	Yes	very good			good
saint laurent	40-49	M	Level 4 or 5	2020-04-20	Positive	Negative	Yes		Yes	Yes	Yes	Yes	good			very good
saint laurent	40-49	F	Level 6	2020-05-06	Negative	Negative		Yes	Yes	Yes	Yes	Yes	good	very good	No	good
saint laurent	40-49	M	Level 4 or 5	2020-05-04	Negative	Negative		Yes	Yes	No	Yes	Yes	good	good	Yes	good
saint laurent	40-49	F	Level 6	2020-04-22	Positive	Positive	Yes		Yes	Yes	Yes	Yes	very good			good
saint laurent	40-49	M	Level 4 or 5	2020-05-06	Negative	Negative		Yes	Yes	Yes	Yes	Yes	good	good	No	good
saint laurent	40-49	M	Level 4 or 5	2020-04-14	Positive	Negative	Yes		Yes	Yes	Yes	Yes	very good	good	No	very good
saint laurent	40-49	M	Level 4 or 5	2020-04-17	Negative	Negative	No		Yes	Yes	Yes	Yes	good			excellent
DAMPIERRE	30-39	M	Level 3 or below	2020-04-30	Negative	Negative		Yes	Yes	Yes	Yes	Yes	good	good	No	good
DAMPIERRE	30-39	F	Level 4 or 5	2020-04-14	Negative	Negative	Yes		Yes	Yes	Yes	Yes	very good
DAMPIERRE	30-39	M	Level 4 or 5	2020-04-30	Negative	Negative		Yes	Yes	No	Yes	Yes	very good	very good	Yes	good
DAMPIERRE	30-39	M	Level 3 or below	2020-04-29	Negative	Negative		Yes	Yes	Yes	Yes	Yes	good	good	No	very good
DAMPIERRE	30-39	M	Level 6	2020-05-04	Negative	Negative		Yes	Yes	Yes	Yes	Yes	good	good	No	good
DAMPIERRE	30-39	M	Level 4 or 5	2020-04-30	Negative	Negative		Yes	Yes	Yes	Yes	Yes	good	very good	Yes	very good
DAMPIERRE	30-39	M	Level 4 or 5	2020-04-30	Negative	Negative		Yes	Yes	Yes	Yes	Yes	good	excellent	No	very good
DAMPIERRE	30-39	M	Level 4 or 5	2020-04-30	Negative	Negative		Yes	No	Yes	Yes	Yes	very good	good	Yes	good
DAMPIERRE	30-39	M	Level 4 or 5	2020-04-20	Negative	Negative	No		Yes	Yes	Yes	Yes	mediocre
DAMPIERRE	30-39	M	Level 4 or 5	2020-04-14	Negative	Positive	Yes		Yes	Yes	Yes	Yes	good
DAMPIERRE	30-39	M	Level 4 or 5	2020-04-20	Positive	Positive	Yes		Yes	Yes	Yes	Yes	very good
DAMPIERRE	30-39	M	Level 4 or 5	2020-04-24	Negative	Negative	No	Yes	Yes	No	Yes	Yes	good			bad
DAMPIERRE	30-39	M	Level 6	2020-04-24	Negative	Negative	Yes	Yes	Yes	No	Yes	Yes	very good			good
med int	30-39	F	Level 4 or 5	2020-05-04	Negative	Negative	Yes	Yes	Yes	No	Yes	Yes	good	very good	Yes	good
med int	30-39	F	Level 4 or 5	2020-05-05	Negative	Negative	Yes	Yes	Yes	Yes	Yes	Yes	very good	very good	No	very good
med int	30-39	F	Level 3 or below	2020-05-04	Negative	Negative	Yes	Yes	Yes	Yes	Yes	Yes	good	good	No	good
Med int	30-39	F	Level 3 or below	2020-05-04	Negative	Negative	Yes	No	No	No	Yes	No	mediocre	good	Yes	mediocre
med int	30-39	F	Level 6	2020-05-07	Negative	Negative	Yes	Yes	Yes	Yes	Yes	Yes	very good	very good	No	very good
med int	30-39	F	Level 4 or 5	2020-05-06	Negative	Negative	Yes	Yes	Yes	Yes	Yes	Yes	excellent	excellent	No	excellent
med int	30-39	F	Level 6	2020-05-06	Negative	Negative	Yes	Yes	Yes	Yes	Yes	Yes	mediocre	good	No	good
Med int	30-39	F	Level 3 or below	2020-05-04	Negative	Negative	No	No	Yes	Yes	Yes	Yes	good	good	No	good
MIT	30-39	F	Level 4 or 5	2020-04-14	Negative	Negative	Yes	Yes	Yes	Yes	Yes	Yes	very good	very good	No	very good
MIT	30-39	F	Level 6	2020-04-29	Negative	Negative	Yes	Yes	Yes	Yes	Yes	Yes	very good	very good	No	very good
MIT	30-39	M	Level 4 or 5	2020-04-29	Negative	Negative	Yes	Yes	Yes	Yes	Yes	Yes	good	very good	No	good
MIT	30-39	M	Level 3 or below	2020-04-29	Negative	Negative	Yes	No	Yes	No	Yes	Yes	good	very good	No	mediocre
MIT	30-39	F	Level 4 or 5	2020-04-29	Negative	Negative	Yes	Yes	Yes	Yes	Yes	Yes	very good	excellent	No	very good
MIT	30-39	M	Level 4 or 5	2020-04-20	Negative	Negative	No	Yes	Yes	Yes	Yes	Yes	mediocre	good	No	good
MIT	30-39	M	Level 4 or 5	2020-04-14	Negative	Negative	Yes	Yes	Yes	Yes	Yes	Yes	good	very good	No	excellent
MIT	30-39	M	Level 4 or 5	2020-04-20	Negative	Negative	Yes	Yes	Yes	Yes	Yes	Yes	very good	very good	No	very good
MIT	30-39	M	Level 4 or 5	2020-04-24	Negative	Negative	No	Yes	Yes	No	Yes	Yes	good	very good	Yes	bad
saint laurent	30-39	M	Level 6	2020-04-30	Negative	Negative		Yes	Yes	Yes	Yes	Yes	good	mediocre	Yes	good
saint laurent	30-39	M	Level 4 or 5	2020-04-28	Negative	Negative	Yes	Yes	Yes	Yes	Yes	Yes	good			excellent
saint laurent	30-39	M	Level 6	2020-04-29	Negative	Negative	Yes	Yes	Yes	Yes	Yes	Yes	excellent			good
saint laurent	30-39	M	Level 4 or 5	2020-04-15	Positive	Positive	Yes		Yes	Yes	Yes	Yes	very good			good
saint laurent	30-39	M	Level 4 or 5	2020-04-16	Negative	Negative	Yes		Yes	Yes	Yes	Yes	good			very good
saint laurent	30-39	M	Level 4 or 5	2020-05-04	Negative	Negative		Yes	No	Yes	Yes	Yes	good	good	Yes	good
saint laurent	30-39	M	Level 6	2020-04-29	Negative	Negative	Yes	Yes	Yes	Yes	Yes	Yes	very good			very good
saint laurent	30-39	M	Level 4 or 5	2020-04-16	Positive	Negative	Yes		Yes	Yes	Yes	Yes	good			good
saint laurent	30-39	M	Level 6	2020-05-04	Negative	Negative		Yes	Yes	Yes	Yes	Yes	good	good	No	good
saint laurent	30-39	M	Level 6	2020-04-16	Negative	Negative	Yes		Yes	Yes	Yes	Yes	very good			excellent
saint laurent	30-39	M	Level 4 or 5	2020-05-05	Negative	Negative		Yes	No	Yes	Yes	Yes	good	good	Yes	good
saint laurent	30-39	M	Level 4 or 5	2020-05-05	Negative	Negative		Yes	Yes	Yes	Yes	Yes	very good	mediocre	No	good
saint laurent	30-39	M	Level 4 or 5	2020-05-05	Negative	Negative		Yes	Yes	Yes	Yes	Yes	very good	very good	Yes	good
saint laurent	30-39	M	Level 4 or 5	2020-04-16	Negative	Negative	Yes		Yes	Yes	Yes	Yes	very good			very good
saint laurent	30-39	M	Level 4 or 5	2020-04-27	Negative	Negative	Yes	Yes	Yes	Yes	Yes	Yes	good			good
DAMPIERRE	20-29	M	Level 4 or 5	2020-04-30	Negative	Negative		Yes	Yes	Yes	Yes	Yes	very good	very good	Yes	good
DAMPIERRE	20-29	M	Level 4 or 5	2020-04-14	Negative	Negative	Yes		Yes	Yes	Yes	Yes	very good
DAMPIERRE	20-29	M	Level 4 or 5	2020-04-14	Negative	Negative	Yes		Yes	Yes	Yes	Yes	very good
DAMPIERRE	20-29	F	Level 6	2020-05-04	Negative	Negative		Yes	No	Yes	Yes	Yes	very good	excellent	Yes	good
DAMPIERRE	20-29	M	Level 4 or 5	2020-05-04	Negative	Negative		Yes	Yes	Yes	Yes	Yes	very good	excellent	Yes	good
DAMPIERRE	20-29	M	Level 6	2020-04-20	Positive	Negative	No		No	Yes	Yes	Yes	very good
DAMPIERRE	20-29	M	Level 6	2020-05-04	Negative	Negative		Yes	Yes	Yes	Yes	Yes	good	excellent	Yes	mediocre
DAMPIERRE	20-29	M	Level 4 or 5	2020-05-05	Negative	Negative		Yes	Yes	Yes	Yes	Yes	very good	excellent	No	very good
Med int	20-29	F	Level 6	2020-05-04	Negative	Negative	Yes	Yes	Yes	Yes	Yes	Yes	good	good	No	very good
med int	20-29	F	Level 4 or 5	2020-05-04	Negative	Negative	Yes	No	Yes	No	Yes	Yes	very good	good	No	good
med int	20-29	F	Level 6	2020-05-04	Negative	Negative	Yes	Yes	Yes	Yes	Yes	Yes	good	good	No	good
med int	20-29	M	Level 6	2020-05-06	Negative	Negative	Yes	Yes	Yes	Yes	Yes	Yes	good	good	No	very good
med int	20-29	F	Level 6	2020-05-04	Negative	Negative	Yes	No	Yes	No	Yes	Yes	good	good	No	good
med int	20-29	F	Level 6	2020-05-04	Negative	Negative	Yes	No	Yes	Yes	Yes	Yes	good	good	No	good
med int	20-29	F	Level 6	2020-05-04	Negative	Negative	Yes	Yes	Yes	Yes	Yes	Yes	very good	very good	No	very good
med int	20-29	M	Level 6	2020-05-04	Negative	Negative	Yes	No	Yes	Yes	Yes	Yes	good	very good	No	very good
med int	20-29	M	Level 6	2020-05-04	Negative	Negative	Yes	Yes	Yes	Yes	Yes	Yes	good	good	No	good
med int	20-29	F	Level 6	2020-05-04	Negative	Negative	Yes	Yes	Yes	Yes	Yes	Yes	good	good	No	very good
med int	20-29	F	Level 4 or 5	2020-05-04	Negative	Negative	Yes	Yes	Yes	Yes	Yes	Yes	good	good	No	good
med int	20-29	F	Level 6	2020-05-04	Negative	Negative	Yes	No	Yes	Yes	Yes	Yes	excellent	excellent	No	excellent
med int	20-29	F	Level 3 or below	2020-05-05	Negative	Negative	Yes	No	Yes	Yes	Yes	Yes	good	good	No	very good
MIT	20-29	F	Level 3 or below	2020-04-29	Negative	Negative	Yes	Yes	Yes	Yes	Yes	Yes	very good	excellent	No	excellent
MIT	20-29	M	Level 6	2020-04-14	Negative	Negative	Yes	Yes	Yes	Yes	Yes	Yes	very good	very good	No	very good
MIT	20-29	M	Level 6	2020-04-29	Negative	Positive	Yes	Yes	Yes	Yes	Yes	Yes	good	very good	No	very good
MIT	20-29	M	Level 3 or below	2020-04-14	Negative	Negative	Yes	Yes	Yes	Yes	Yes	Yes	good	very good	No	good
MIT	20-29	M	Level 6	2020-04-20	Negative	Negative	No	Yes	Yes	Yes	Yes	Yes	very good	very good	No	very good
saint laurent	20-29	M	Level 4 or 5	2020-04-01	Negative	Negative		Yes	Yes	Yes	Yes	Yes	very good	very good	Yes	very good
saint laurent	20-29	M	Level 4 or 5	2020-04-28	Negative	Negative	Yes	Yes	Yes	Yes	Yes	Yes	excellent			good
saint laurent	20-29	M	Level 4 or 5	2020-04-16	Negative	Negative	Yes		Yes	Yes	Yes	Yes	very good			good
saint laurent	20-29	M	Level 4 or 5	2020-04-27	Negative	Negative	Yes	Yes	No	Yes	Yes	Yes	excellent			good
saint laurent	20-29	M	Level 6	2020-05-06	Negative	Negative		Yes	Yes	Yes	Yes	Yes	very good	good	No	good
saint laurent	20-29	M	Level 4 or 5	2020-04-14	Negative	Negative	No		Yes	Yes	No	Yes	good			very good
DAMPIERRE	≥50	M	Level 4 or 5	2020-05-04	Negative	Negative		Yes	Yes	Yes	Yes	Yes	very good	good	No	good
DAMPIERRE	≥50	F	Level 4 or 5	2020-05-05	Negative	Negative		Yes	Yes	Yes	Yes	Yes	good	good	Yes	mediocre
DAMPIERRE	≥50	M	Level 4 or 5	2020-04-16	Positive	Positive	Yes		Yes	Yes	Yes	Yes	very good
DAMPIERRE	≥50	M	Level 3 or below	2020-04-24	Negative	Negative	Yes	Yes	Yes	No	Yes	Yes	good			good
DAMPIERRE	≥50	M	Level 3 or below	2020-04-09	Negative	Negative	Yes		Yes	Yes	Yes	Yes	very good
Med int	≥50	F	Level 3 or below	2020-05-04	Negative	Negative	Yes	Yes	Yes	Yes	Yes	Yes	good	good	No	good
med int	≥50	F	Level 3 or below	2020-05-06	Negative	Negative	Yes	Yes	Yes	Yes	Yes	Yes	good	good	No	very good
med int	≥50	F	Level 3 or below	2020-05-05	Negative	Negative	Yes	Yes	Yes	Yes	Yes	Yes	good	good	No	very good
med int	≥50	F	Level 4 or 5	2020-05-04	Negative	Negative	Yes	Yes	Yes	Yes	Yes	Yes	good	good	No	good
med int	≥50	M	Level 6	2020-05-06	Negative	Negative	Yes	Yes	Yes	Yes	Yes	Yes	excellent	very good	No	excellent
MIT	≥50	F	Level 4 or 5	2020-04-29	Negative	Negative	No	Yes	Yes	Yes	Yes	Yes	good	good	Yes	good
MIT	≥50	M	Level 6	2020-04-16	Negative	Negative	Yes	Yes	Yes	Yes	Yes	Yes	very good	very good	No	excellent
MIT	≥50	F	Level 6	2020-04-29	Negative	Negative	Yes	Yes	Yes	Yes	Yes	Yes	good	very good	No	very good
MIT	≥50	M	Level 4 or 5	2020-04-29	Negative	Negative	Yes	Yes	Yes	Yes	Yes	Yes	very good	very good	No	very good
MIT	≥50	M	Level 6	2020-04-09	Negative	Negative	Yes	Yes	Yes	Yes	Yes	Yes	very good	very good	No	very good
saint laurent	≥50	M	Level 6	2020-04-20	Positive	Positive	No		Yes	Yes	Yes	Yes	mediocre			very good
saint laurent	≥50	M	Level 3 or below	2020-04-15	Positive	Negative	Yes		Yes	Yes	Yes	Yes	very good			good
saint laurent	≥50	M	Level 4 or 5	2020-04-21	Negative	Negative	No		Yes	Yes	Yes	Yes	good			good
saint laurent	≥50	M	Level 4 or 5	2020-04-29	Negative	Negative	Yes	Yes	Yes	Yes	No	Yes	very good			good

## Sheet: Substudy 2
Site	Age	Gender	Education Level	Readability
DAMPIERRE	22	M	Level 4 or 5	very good
DAMPIERRE	28	F	Level 6	excellent
DAMPIERRE	28	M	Level 4 or 5	excellent
DAMPIERRE	29	M	Level 6	excellent
DAMPIERRE	29	M	Level 4 or 5	excellent
DAMPIERRE	30	M	Level 3 or below	good
DAMPIERRE	32	M	Level 4 or 5	very good
DAMPIERRE	34	M	Level 3 or below	good
DAMPIERRE	34	M	Level 6	good
DAMPIERRE	34	M	Level 4 or 5	very good
DAMPIERRE	34	M	Level 4 or 5	excellent
DAMPIERRE	34	M	Level 4 or 5	good
DAMPIERRE	41	M	Level 4 or 5	good
DAMPIERRE	42	M	Level 4 or 5	good
DAMPIERRE	43	M	Level 4 or 5	excellent
DAMPIERRE	44	F	Level 4 or 5	good
DAMPIERRE	45	M	Level 4 or 5	very good
DAMPIERRE	47	M	Level 4 or 5	excellent
DAMPIERRE	47	M	Level 4 or 5	excellent
DAMPIERRE	47	M	Level 4 or 5	very good
DAMPIERRE	49	M	Level 4 or 5	excellent
DAMPIERRE	52	M	Level 4 or 5	good
DAMPIERRE	54	F	Level 4 or 5	good
Med int	21	F	Level 6	good
med int	22	F	Level 4 or 5	good
med int	25	F	Level 6	good
med int	25	M	Level 6	good
med int	26	F	Level 6	good
med int	26	F	Level 6	good
med int	26	F	Level 6	very good
med int	27	M	Level 6	very good
med int	27	M	Level 6	good
med int	27	F	Level 6	good
med int	27	F	Level 4 or 5	good
med int	27	F	Level 6	excellent
med int	28	F	Level 3 or below	good
med int	30	F	Level 4 or 5	very good
med int	30	F	Level 4 or 5	very good
med int	32	F	Level 3 or below	good
Med int	33	F	Level 3 or below	good
med int	33	F	Level 6	very good
med int	34	F	Level 4 or 5	excellent
med int	34	F	Level 6	good
Med int	37	F	Level 3 or below	good
med int	44	F	Level 4 or 5	good
med int	45	F	Level 4 or 5	good
med int	47	F	Level 6	very good
Med int	56	F	Level 3 or below	good
med int	56	F	Level 3 or below	good
med int	56	F	Level 3 or below	good
med int	56	F	Level 4 or 5	good
med int	62	M	Level 6	very good
MIT	22	F	Level 3 or below	excellent
MIT	24	M	Level 6	very good
MIT	25	M	Level 6	very good
MIT	26	M	Level 3 or below	very good
MIT	28	M	Level 6	very good
MIT	30	F	Level 4 or 5	very good
MIT	31	F	Level 6	very good
MIT	32	M	Level 4 or 5	very good
MIT	34	M	Level 3 or below	very good
MIT	34	F	Level 4 or 5	excellent
MIT	36	M	Level 4 or 5	good
MIT	37	M	Level 4 or 5	very good
MIT	37	M	Level 4 or 5	very good
MIT	39	M	Level 4 or 5	very good
MIT	40	F	Level 3 or below	very good
MIT	40	M	Level 4 or 5	very good
MIT	42	F	Level 3 or below	very good
MIT	42	M	Level 4 or 5	very good
MIT	44	M	Level 3 or below	very good
MIT	47	M	Level 4 or 5	very good
MIT	47	M	Level 6	excellent
MIT	48	M	Level 3 or below	very good
MIT	48	M	Level 3 or below	very good
MIT	48	F	Level 3 or below	very good
MIT	51	F	Level 4 or 5	good
MIT	53	M	Level 6	very good
MIT	54	F	Level 6	very good
MIT	56	M	Level 4 or 5	very good
MIT	57	M	Level 6	very good
saint laurent	20	M	Level 4 or 5	very good
saint laurent	29	M	Level 6	good
saint laurent	30	M	Level 6	mediocre
saint laurent	36	M	Level 4 or 5	good
saint laurent	37	M	Level 6	good
saint laurent	38	M	Level 4 or 5	good
saint laurent	38	M	Level 4 or 5	mediocre
saint laurent	38	M	Level 4 or 5	very good
saint laurent	40	M	Level 4 or 5	good
saint laurent	42	F	Level 4 or 5	good
saint laurent	45	F	Level 6	very good
saint laurent	46	F	Level 6	very good
saint laurent	46	M	Level 4 or 5	good
saint laurent	47	M	Level 4 or 5	good
saint laurent	47	M	Level 4 or 5	good
			18

## Sheet: Percentages
							User's satisfaction (Question 7)
	Blood draw	Pipette filling	Sample deposit	Valid result			Bad	Mediocre	Good	Very good	Excellent
Yes	130	128	135	139		no of participants	0	7	64	60	10	141
No	11	13	6	2		% of participants	0	4.96454	45.3901	42.5532	7.0922	100
% of Yes	92.1986	90.7801	95.7447	98.5816
Substudy 1
Educ Level	n	%			Age	n	%		Gender	n	%		Site	n	%
3 or below	24	17.0213			20-29	0	#DIV/0!		Male	97	68.7943		Dampierre	44	31.2057
4/5	75	53.1915			30-39	0	#DIV/0!		Female	44	31.2057		Saint Laurent	39	27.6596
6 or above	42	29.7872			40-49	0	#DIV/0!			141			Orleans	58	41.1348
	141	100			50+	0	#DIV/0!							141
						0	#DIV/0!
Substudy 2
Educ Level	n	%			Age	n	%		Gender	n	%		Site	n	%
3 or below	18	18.75			20-29	25	26.0417		Male	56	58.3333		Dampierre	23	23.9583
4/5	48	50			30-39	30	31.25		Female	40	41.6667		Saint Laurent	15	15.625
6 or above	30	31.25			40-49	29	30.2083			96			Orleans	58	60.4167
	96	100			50+	12	12.5							96
						96	100

## Sheet: Age categories
Age	Appreciation (n=140)							Readability (n=140)							Assistance (n=96)				Supervisor's appreciation (n=122)
	Bad	Mediocre	Good	Very good	Excellent	Total		Bad	Mediocre	Good	Very good	Excellent	Total		Yes	No	Total		Bad	Mediocre	Good	Very good	Excellent	Total
20-29	0	0	14	15	3	32		0	0	11	8	6	25		5	20	25			1	14	12	2	29
30-39	0	4	22	17	2	45		0	2	12	13	3	30		10	20	30		2	2	21	12	4	41
40-49	0	2	19	20	4	45		0	0	10	14	5	29		8	21	29			3	14	14	5	36
50+	0	1	9	8	1	19		0	0	7	5	0	12		2	10	12			1	8	6	2	17
					Total	141						Total	96			Total	96						Total	123
					DM	-1						DM	0			DM	0						DM	-1
	Written instructions comprehensible								Video comprehensible
Age	Yes	No	ND	Total resp	% Yes	% No			Yes	No	ND	Total resp	% Yes	% No
20-29	0	0	0	0	#DIV/0!	#DIV/0!	#DIV/0!		0	0	0	0	#DIV/0!	#DIV/0!	#DIV/0!
30-39	0	0	0	0	#DIV/0!	#DIV/0!	#DIV/0!		0	0	0	0	#DIV/0!	#DIV/0!	#DIV/0!
40-49	0	0	0	0	#DIV/0!	#DIV/0!	#DIV/0!		0	0	0	0	#DIV/0!	#DIV/0!	#DIV/0!
50+	0	0	0	0	#DIV/0!	#DIV/0!	#DIV/0!		0	0	0	0	#DIV/0!	#DIV/0!	#DIV/0!
	0	0	0		#DIV/0!	#DIV/0!	#DIV/0!		0	0	0		#DIV/0!	#DIV/0!	#DIV/0!
		0								0

## Sheet: Study Level
Education Level	Appreciation (n=140)							Readability (n=140)							Assistance (n=122)				Supervisor's appreciation (n=122)
	Bad	Mediocre	Good	Very good	Excellent	Total		Bad	Mediocre	Good	Very good	Excellent	Total		Yes	No	Total		Bad	Mediocre	Good	Very good	Excellent	Total
Level 3 or below	0	1	15	7	1	24				9	8	1	18		1	17	18		0	2	9	10	1	22
Level 4 and 5	0	4	31	35	5	75			1	20	18	9	48		21	27	48		2	4	33	19	7	65
Level 6 and above	0	2	18	18	4	42			1	11	14	4	30		3	27	30		0	1	15	15	5	36
					Total	141						Total	96			Total	96						Total	123
					DM	-1						DM	0			DM	26						DM	-1
	Written instructions comprehensible								Video comprehensible
Educ Level	Yes	No	ND	Total resp	% Yes	% No			Yes	No	ND	Total resp	% Yes	% No
3 or below	21	1	2	22	95.4545	4.54545	100		16	4	0	20	80	20	100
4/5	40	8	27	48	83.3333	16.6667	100		53	1	21	54	98.1481	1.85185	100
6 or above	31	3	8	34	91.1765	8.82353	100		28	5	8	33	84.8485	15.1515	100
	92	12	37						97	10	29
		104								107
